# Supplementary material for: Diagnostic performance of circulating tumor DNA as a minimally invasive biomarker for hepatocellular carcinoma: a systematic review and meta-analysis
Source: PeerJ. 2022 Nov 3;10:e14303. doi: 10.7717/peerj.14303 (PMC9637356; doi:10.7717/peerj.14303)
Supplement: Supplemental Information 3 [file peerj-10-14303-s003.xlsx]

## Sheet: Sheet1
First author	Year	Country/ Region	Study type	Control type	HCC/BD/ HC	Timing sample	Sample source	Detection methods	Assay indicators	Cutoff value	SEN (%)	SPE (%)	PLR	NLR	TP	FP	FN	TN
Ren e tal.	2006	China	NA	LC/HC	79/20/20	Pre surgery	Plasma	Ultraviolet transilluminator	CtDNA	36.6 ng/mL	51.8987	77.5	2.30661	0.620661	41	9	38	31
LIZUKA et al.	2006	Japen	NA	HCV-related chronic liver disease/HC	52/30/-	NA	serum	Rt-PCR	Methylation(GSTP1)	73.0 ng/ml	69.2308	93.3333	10.3846	0.32967	36	2	16	28	28
Chan et al.	2008	Hong Kong	NA	HBV infectin/HC	63/63/50	At diagnosis	serum	Rt-PCR， ACTB	RASSF1A and AFP	1.50*105 copies/LAFP>20	77.7778	93.6508	12.25	0.237288	49	4	14	59
									Methylation(RASSF1A)	NA	93.6508	63.7168	2.58111	0.0996473	59	41	4	72
									AFP		50	94.5455	9.16667	0.528846	11	3	11	52
El-Shazly et al.	2010	Egypt	Case-Control	CAH	25/25/-	Before treatment	serum	QPCR	CtDNA	0.56ng/ul	72	68	2.25	0.411765	18	8	7	17
Yang et al.	2011	China	NA	HBV infection/ HC	60/21/29	Pre treatment	Plasma	Rt-PCR	HTERT	1.87 × 104 copies/ uL	63.3333	90	6.33333	0.407407	38	5	22	45
Lizuka et al.	2011	Japan	Prospective	HCV infection	108/56/-	NA	Serum	QMSP	Methylation (BASP1)	0.2 pg/mL	62.037	78.5714	2.89506	0.483165	67	12	41	44
									Methylation (CCND2)	0.2 pg/mL	64.8148	42.8571	1.13426	0.820988	70	32	38	24
									Methylation (APC)	0.2 pg/mL	17.5926	78.5714	0.820988	1.04882	19	12	89	44
									Methylation (SPINT2)	0.2 pg/mL	25.4545	99.505	51.4182	0.749163	56	1	164	201
									Methylation (SRD5A2)	0.2 pg/mL	5.90909	97.0297	1.98939	0.969712	13	6	207	196
									Methylation (CFTR)	0.2 pg/mL	56.4815	69.6429	1.86057	0.624881	61	17	47	39
									Methylation (RASSF1A)	0.2 pg/mL	83.3333	71.4286	2.91667	0.233333	90	16	18	40
Chen et al.	2012	China	NA	CAH/HC	80/80/-	NA	serum	QPCR	CtDNA	98.2ng/ml	72.5	68.75	2.32	0.4	58	25	22	55
Huang et al.	2012	China	Case-Control	BD/HC	72/37/-	Before treatment	plasma	QPCR	CtDNA	18.2 ng/mL	90.2778	78.3784	4.17535	0.124042	65	8	7	29
									CtDNA and AFP	NA	98.6111	80	4.93056	0.0173611	71	4	1	16
Mohamed et al.	2012	Egypt	Retrospective	CAH/HC	40/40/-	Before treatment	serum	RT-PCR.	Methylation（RASSF1A）	304nmol -1	75	100	Infinity	0.25	30	0	10	40
Chen et al.	2013	China	Case-Control	HC	39/-/45	NA	serum	NA	cfDNA	509.9774 ng/mL	56.4103	95.5556	12.6923	0.456172	22	2	17	43
Mansour et al.	2017	Egypt	Case-Control Studies	HCV associated liver disease/HC	45/40/-	NA	serum	Rt- PCR	RASSF1A	8 copies/µl	86.6667	72.5	3.15152	0.183908	39	11	6	29
Gai et al.	2018	Hong Kong	NA	NH	40/29/30	NA	plasma	DdPCR	Liver-derived DNA	370 copies/mL	60	93.2203	8.85	0.429091	24	4	16	55
Yan et al.	2018	China	NA	LC	24/62/-	Before therapy or surgery	plasma	Qubit dsDNA	CtDNA	30ng/ml	62.5	93.5484	9.6875	0.400862	15	4	9	58
El-Bendary et al.	2020	Egypt	Cross-sectional case–control study	LC/HC	193/203/53	NA	serum	QMSP	RASSF1A	>0.4	64.3617	86.6337	4.81521	0.411368	121	27	67	175
									CDH1	>0.1	83.9572	59.7015	2.08338	0.268717	157	81	30	120
									RUNX3	>0.2	76.1905	58.6207	1.84127	0.406162	144	84	45	119
Kotoh et al.	2020	Japan	NA	CLD/HC	136/45/-	Before treatment	serum	DdPCR	Methylated SEPT9	4.6 copies	63.2353	90	6.32353	0.408497	86	8	50	72
										4.8copies	62.5	71.1111	2.16346	0.527344	85	13	51	32
He et al.	2020	China	Case-control	LC/NED	64/44/298	Before therapy	plasma	QPCR	Methylation(mSePT9)	41.1	76.5625	91.8129	9.35156	0.255275	49	28	15	314
Li et al.	2020	China	Case-control	BD/HC	104/95/174	NA	Plasma	QMSP	Methylation(mSEPT9)	41	82.6923	95.977	20.5549	0.180332	86	7	18	167
											82.6923	83.1579	4.90986	0.20813	86	16	18	79
									SEPT9 and AFP	20 ng/mL	91.3462	94.8276	17.6603	0.0912587	95	9	9	165
Wang et al.	2021	China	NA	CHB/HC	98/80/80	NA	Plasma	DdPCR	CtDNA methylation ratio	0.157	78.5714	89.375	7.39496	0.23976	77	17	21	143
								QPCR	cfDNA methylation ratio		82.6531	91.25	9.44606	0.190103	81	14	17	146
Xie et al.	2021	China	NA	LC/CHB/HC	129/90/50	NA	Plasma	QMSP	Methylation(SGTP1)	786432	43.4109	99.2857	60.7752	0.569963	56	1	73	139
